# Supplementary material for: Biscuits Prepared with Enzymatically-Processed Soybean Meal Are Rich in Isoflavone Aglycones, Sensorially Well-Accepted and Stable during Storage for Six Months
Source: Molecules. 2022 Nov 17;27(22):7975. doi: 10.3390/molecules27227975 (PMC9699538; doi:10.3390/molecules27227975)
Supplement: Supplementary file 1 [file molecules-27-07975-s001.zip]

Archive with 1 entries (1 files):
- molecules-1998252-supplementary.pdf
